# Supplementary material for: Experimental Investigations on the Effect of Axial Homogenous Magnetic Fields on Propagating Vortex Flow in the Taylor–Couette System
Source: Materials (Basel). 2019 Dec 4;12(24):4027. doi: 10.3390/ma12244027 (PMC6947023; doi:10.3390/ma12244027)
Supplement: Supplementary file 1 [file materials-12-04027-s001.zip]

Archive with 1 entries (1 files):
- materials-652883-supplementary.mp4
